# Supplementary material for: Two new genera with species of the tribe Sarimini (Hemiptera, Fulgoromorpha, Issidae) from China
Source: Zookeys. 2020 Aug 6;956:31–47. doi: 10.3897/zookeys.956.47784 (PMC7426278; doi:10.3897/zookeys.956.47784)
Supplement: XML Treatment for Tempsarima [file zookeys.956.47784-treatment1.xml]

<!DOCTYPE tp:taxon-treatment
  PUBLIC "-//TaxonX//DTD Taxonomic Treatment Publishing DTD v0 20100105//EN" "tax-treatment-NSO.dtd">
<tp:taxon-treatment xmlns:tp="http://www.plazi.org/taxpub"><tp:treatment-meta><kwd-group><label>Taxon classification</label><kwd><named-content xmlns:xlink="http://www.w3.org/1999/xlink" content-type="kingdom">Animalia</named-content></kwd><kwd><named-content xmlns:xlink="http://www.w3.org/1999/xlink" content-type="order">Hemiptera</named-content></kwd><kwd><named-content xmlns:xlink="http://www.w3.org/1999/xlink" content-type="family">Issidae</named-content></kwd></kwd-group><mixed-citation publication-type="journal"><person-group><name><surname>Chang</surname><given-names>Zhi-Min</given-names></name><name><surname>Yang</surname><given-names>Lin</given-names></name><name><surname>Chen</surname><given-names>Xiang-Sheng</given-names></name></person-group><article-title>Two new genera with species of the tribe <tp:taxon-name><tp:taxon-name-part taxon-name-part-type="tribe">Sarimini</tp:taxon-name-part></tp:taxon-name> (<tp:taxon-name><tp:taxon-name-part taxon-name-part-type="order">Hemiptera</tp:taxon-name-part></tp:taxon-name>, <tp:taxon-name><tp:taxon-name-part taxon-name-part-type="infraorder">Fulgoromorpha</tp:taxon-name-part></tp:taxon-name>, <tp:taxon-name><tp:taxon-name-part taxon-name-part-type="family">Issidae</tp:taxon-name-part></tp:taxon-name>) from China</article-title><source>Zookeys</source><day>06</day><month>8</month><year>2020</year><volume>956</volume><fpage>31</fpage><lpage>47</lpage><pub-id pub-id-type="doi">10.3897/zookeys.956.47784</pub-id></mixed-citation></tp:treatment-meta><tp:nomenclature><tp:taxon-name><object-id xmlns:xlink="http://www.w3.org/1999/xlink" content-type="arpha" xlink:type="simple">1AE5A8AE-636F-552E-A71D-5C2BD932D8FF</object-id>
              <tp:taxon-name-part taxon-name-part-type="genus" reg="Tempsarima">Tempsarima</tp:taxon-name-part>
              <object-id xmlns:xlink="http://www.w3.org/1999/xlink" content-type="zoobank" xlink:type="simple">http://zoobank.org/565A78E1-D30B-4CDE-8414-D2A6157A8D9F</object-id>
            </tp:taxon-name><tp:taxon-authority>Chang &amp; Chen</tp:taxon-authority><tp:taxon-status xmlns:xlink="http://www.w3.org/1999/xlink" xlink:type="simple">gen. nov.</tp:taxon-status><xref ref-type="fig" rid="F2">Figures 5–16</xref><xref ref-type="fig" rid="F3">, 17–27</xref></tp:nomenclature><tp:treatment-sec sec-type="type species" id="SECID0EFEAE"><title>Type species.</title><p><italic><tp:taxon-name><tp:taxon-name-part taxon-name-part-type="genus" reg="Tempsarima">Tempsarima</tp:taxon-name-part> <tp:taxon-name-part taxon-name-part-type="species" reg="bipunctata">bipunctata</tp:taxon-name-part></tp:taxon-name></italic> Chang &amp; Chen, sp. nov., here designated.</p></tp:treatment-sec><tp:treatment-sec sec-type="diagnosis" id="SECID0EWEAE"><title>Diagnosis.</title><p>This genus is similar to the genus <italic><tp:taxon-name><tp:taxon-name-part taxon-name-part-type="genus" reg="Sarimodes">Sarimodes</tp:taxon-name-part></tp:taxon-name></italic> Matsumura, 1916, but it differs from the latter by: 1) frons smooth (Fig. <xref ref-type="fig" rid="F2">9</xref>) (frons with verrucae along lateral margin and basal part in <italic><tp:taxon-name><tp:taxon-name-part taxon-name-part-type="genus" reg="Sarimodes">Sarimodes</tp:taxon-name-part></tp:taxon-name></italic> (<xref ref-type="bibr" rid="B16">Meng and Wang 2016</xref>: fig. 18)); 2) forewing with ScP vein long, reaching apical margin, and MP vein forked before the middle of forewings (Fig. <xref ref-type="fig" rid="F2">10</xref>) (forewing with ScP vein surpassing the middle of forewing, but not reaching apical margin; MP vein forked near distal part in <italic><tp:taxon-name><tp:taxon-name-part taxon-name-part-type="genus" reg="Sarimodes">Sarimodes</tp:taxon-name-part></tp:taxon-name></italic> (op. cit.: fig. 19)); 3) male genitalia with genital styles irregularly triangular in lateral view; anterodorsal and ventral margins parallel (Fig. <xref ref-type="fig" rid="F2">12</xref>) (genital styles irregularly rounded, dorsal and ventral margins not parallel in <italic><tp:taxon-name><tp:taxon-name-part taxon-name-part-type="genus" reg="Sarimodes">Sarimodes</tp:taxon-name-part></tp:taxon-name></italic> (op. cit.: fig. 22)); 4) apical part of dorsal lobe of phallobase with hooked process in lateral view (Fig. <xref ref-type="fig" rid="F2">15</xref>) (with sword-like process in <italic><tp:taxon-name><tp:taxon-name-part taxon-name-part-type="genus" reg="Sarimodes">Sarimodes</tp:taxon-name-part></tp:taxon-name></italic> (op. cit.: fig. 24)); 5) female anal tube and genitalia strongly developed and elongate, saw-like (Fig. <xref ref-type="fig" rid="F3">18</xref>) (not as above in <italic><tp:taxon-name><tp:taxon-name-part taxon-name-part-type="genus" reg="Sarimodes">Sarimodes</tp:taxon-name-part></tp:taxon-name></italic> (op. cit.: figs 28, 31)).</p></tp:treatment-sec><tp:treatment-sec sec-type="description" id="SECID0E5GAE"><title>Description.</title><p>Body medium in size.</p><p><bold><italic>Head and thorax</italic>.</bold> Width of head including eyes obviously narrower than pronotum (Fig. <xref ref-type="fig" rid="F2">7</xref>). Vertex (Fig. <xref ref-type="fig" rid="F2">7</xref>) irregularly quadrangular, shorter in middle than the maximum width in dorsal view, disc of vertex depressed, with median carina; anterior margin obtusely convex, posterior margin obtusely concave, lateral margins paralleled. Gena (Fig. <xref ref-type="fig" rid="F2">8</xref>) with one obvious ocellus between compound eye and antenna on each side in lateral view. Frons (Fig. <xref ref-type="fig" rid="F2">9</xref>) irregularly hexagonal, nearly flat, longer in middle than its maximum width, median carina stout and lateral carinae thin; without verrucae along basal margin and lateral margins; basal margin and frontoclypeal suture arched concaved, lateral margins not paralleled, the base narrow, the maximum width below level of antenna. Clypeus (Fig. <xref ref-type="fig" rid="F2">9</xref>) triangular, with stout median carina. Rostrum reaching mesotrochanters. Pronotum (Fig. <xref ref-type="fig" rid="F2">7</xref>) triangular, median carina stout, lateral carinae present, with sunken pits along median carina, anterior margin right-angle concaved, posterior margin straight. Mesonotum (Fig. <xref ref-type="fig" rid="F2">7</xref>) triangular, median carina obvious, lateral and sub-lateral carinae obscure. Forewings (Fig. <xref ref-type="fig" rid="F2">10</xref>) oblong, anterior and posterior margin nearly paralleled, apical margin relatively acute, longitudinal veins obvious, without obvious hypocostal plate; ScP long, reaching apical margin, nearly parallel with RP, ScP and RP have a common ScP+RP base, RP not forked, MP forking before middle of forewing, CuA forked into two branches near middle of forewing, CuP present, Pcu and A<sub>1</sub> uniting near middle of clavus, clavus almost 4/5 of forewing. Hindwings (Fig. <xref ref-type="fig" rid="F2">11</xref>) well developed, three-lobed, Sc+RP have a common stem, forked near apical part, MP simple, not forked, CuA forked into branches CuA<sub>1</sub> and CuA<sub>2</sub> near apical part, CuA<sub>2</sub> and CuP fused apically, with one transverse vein between RP and MP, MP and CuA<sub>1</sub>, Pcu and A<sub>11</sub> anastomosing at a medium distance, Pcu, A<sub>11</sub> and A<sub>12</sub> simple, non-branched, A<sub>2</sub> lobe developed, with A<sub>2</sub> vein simple. Hind tibiae each with two lateral spines near distal half.</p><fig id="F2" position="float" orientation="portrait"><object-id xmlns:xlink="http://www.w3.org/1999/xlink" content-type="doi" xlink:type="simple">10.3897/zookeys.956.47784.figures5-16</object-id><object-id xmlns:xlink="http://www.w3.org/1999/xlink" content-type="arpha" xlink:type="simple">6B7BBEC1-8DA3-57FD-BC78-5C48CA404E41</object-id><label>Figures 5–16.</label><caption><p><italic><tp:taxon-name><tp:taxon-name-part taxon-name-part-type="genus" reg="Tempsarima">Tempsarima</tp:taxon-name-part> <tp:taxon-name-part taxon-name-part-type="species" reg="bipunctata">bipunctata</tp:taxon-name-part></tp:taxon-name></italic> Chang &amp; Chen, sp. nov. <bold>5</bold> adult, dorsal view <bold>6</bold> same, lateral view <bold>7</bold> head and thorax, dorsal view <bold>8</bold> same, lateral view <bold>9</bold> head, ventral view <bold>10</bold> forewing <bold>11</bold> hindwing <bold>12</bold> male genitalia, lateral view <bold>13</bold> male anal segment, dorsal view <bold>14</bold> capitulum of genital styles, posterior view <bold>15</bold> aedeagus and phallobase, lateral view <bold>16</bold> same, ventral view. Scale bars: 0.5 mm. Abbreviations: a–irregular triangular prominence, b–small claviform process, c–convex protrusion, d–duck mouth-liked process, e–long hooked process, f–lobe-like process, g–small lamina-like process, h–mushroom-liked, i–short hooked process.</p></caption><graphic xmlns:xlink="http://www.w3.org/1999/xlink" xlink:href="zookeys-956-031-g002.jpg" position="float" orientation="portrait" xlink:type="simple" id="oo_439973.jpg"><uri content-type="original_file" xlink:type="simple">https://binary.pensoft.net/fig/439973</uri></graphic></fig><p><bold><italic>Male genitalia</italic>.</bold> Anal tube (Fig. <xref ref-type="fig" rid="F2">13</xref>) elongate, longer than the maximum width in dorsal view. Anal style (Fig. <xref ref-type="fig" rid="F2">13</xref>) short, located near base, not surpassing the end of anal tube. Pygofer (Fig. <xref ref-type="fig" rid="F2">12</xref>) symmetrical, irregularly rectangular and broad, anterior and posterior margins parallel. Genital styles (Fig. <xref ref-type="fig" rid="F2">12</xref>) symmetrical, irregularly triangular in lateral view, anterodorsal and ventral margin nearly parallel, the width ca. 2.0 times than its height, bearing process near base of neck, neck of capitulum slender (Fig. <xref ref-type="fig" rid="F2">14</xref>). Phallobase (Fig. <xref ref-type="fig" rid="F2">15</xref>) symmetrical, shallowly “U”-shaped and tubular, stout, dorsal lobe developed with hooked process in lateral view. Aedeagus (Fig. <xref ref-type="fig" rid="F2">15</xref>) symmetrical, with one process in lateral view.</p><p><bold><italic>Female genitalia</italic></bold> (Figs <xref ref-type="fig" rid="F3">17–27</xref>). Anal tube (Fig. <xref ref-type="fig" rid="F3">20</xref>) sclerotized, extremely narrow, and obviously longer in middle line than the width, tapering in dorsal view. Anal style (Figs <xref ref-type="fig" rid="F3">17</xref>, <xref ref-type="fig" rid="F3">20</xref>) long or short, located in base of anal tube, not surpassing the end of anal tube. Hind margin of gonocoxa VIII with endogonocoxal lobe not obvious, endogonocoxal process reduced, fused with anterior connective lamina of gonapophyses VIII (Fig. <xref ref-type="fig" rid="F3">22</xref>). Anterior connective lamina of gonapophyses VIII (Fig. <xref ref-type="fig" rid="F3">22</xref>) symmetrical, strongly sclerotized, extremely narrow, long, saw-like. Posterior connective lamina of gonapophyses IX (Figs <xref ref-type="fig" rid="F3">23</xref>, <xref ref-type="fig" rid="F3">24</xref>) symmetrical, triangular, ventroposterior lobes with long flagelliform process. Gonoplacs (Figs <xref ref-type="fig" rid="F3">25</xref>, <xref ref-type="fig" rid="F3">26</xref>) symmetrical, elongate, sclerotized, tuber and tapering in lateral view; the basal part fused in dorsal view. Hind margin of sternite VII convex, with prominence in middle area in ventral view (Fig. <xref ref-type="fig" rid="F3">27</xref>).</p><fig id="F3" position="float" orientation="portrait"><object-id xmlns:xlink="http://www.w3.org/1999/xlink" content-type="doi" xlink:type="simple">10.3897/zookeys.956.47784.figures17-27</object-id><object-id xmlns:xlink="http://www.w3.org/1999/xlink" content-type="arpha" xlink:type="simple">166426EE-A575-523C-822B-D6F0E2143734</object-id><label>Figures 17–27.</label><caption><p><italic><tp:taxon-name><tp:taxon-name-part taxon-name-part-type="genus" reg="Tempsarima">Tempsarima</tp:taxon-name-part> <tp:taxon-name-part taxon-name-part-type="species" reg="bipunctata">bipunctata</tp:taxon-name-part></tp:taxon-name></italic> Chang &amp; Chen, sp. nov. <bold>17</bold> female genitalia, dorsal view <bold>18</bold> same, lateral view <bold>19</bold> same, ventral view <bold>20</bold> female anal segment, dorsal view <bold>21</bold> same, lateral view <bold>22</bold> anterior connective lamina of gonapophyses VIII, lateral view <bold>23</bold> posterior connective lamina of gonapophyses IX, dorsal view <bold>24</bold> same, lateral view <bold>25</bold> gonoplacs, lateral view <bold>26</bold> same, dorsal view <bold>27</bold> sternite VII, ventral view. Scale bars: 1 mm (<bold>17–19</bold>), 0.5 mm (<bold>20–27</bold>). Abbreviations: tl–teeth in inner lateral margin, mf–median field, fp–flagelliform process.</p></caption><graphic xmlns:xlink="http://www.w3.org/1999/xlink" xlink:href="zookeys-956-031-g003.jpg" position="float" orientation="portrait" xlink:type="simple" id="oo_439974.jpg"><uri content-type="original_file" xlink:type="simple">https://binary.pensoft.net/fig/439974</uri></graphic></fig></tp:treatment-sec><tp:treatment-sec sec-type="distribution" id="SECID0E1OAE"><title>Distribution.</title><p>China (Hainan).</p></tp:treatment-sec><tp:treatment-sec sec-type="etymology" id="SECID0E6OAE"><title>Etymology.</title><p>The generic name is derived from a free combination between the genus names <italic><tp:taxon-name><tp:taxon-name-part taxon-name-part-type="genus" reg="Tempsa">Tempsa</tp:taxon-name-part></tp:taxon-name></italic> Stål, 1866 (referring to the similar female genitalia) and <italic><tp:taxon-name><tp:taxon-name-part taxon-name-part-type="genus" reg="Sarima">Sarima</tp:taxon-name-part></tp:taxon-name></italic> Melichar, 1903 (type genus in <tp:taxon-name><tp:taxon-name-part taxon-name-part-type="tribe">Sarimini</tp:taxon-name-part></tp:taxon-name>). The gender is feminine.</p></tp:treatment-sec><tp:treatment-sec sec-type="remarks" id="SECID0EYPAE"><title>Remarks.</title><p>The new genus markedly differs from the other genera in <tp:taxon-name><tp:taxon-name-part taxon-name-part-type="tribe">Sarimini</tp:taxon-name-part></tp:taxon-name>: 1) frons smooth, with medical carina stout, reaching frontoclypeal suture (Fig. <xref ref-type="fig" rid="F2">9</xref>); 2) forewing with ScP vein long, reaching apical margin of forewings (Fig. <xref ref-type="fig" rid="F2">10</xref>); 3) male genitalia with genital styles irregularly triangular in lateral view, the width ca. 2.0 times the height (Fig. <xref ref-type="fig" rid="F2">12</xref>); 4) apical part of dorsal lobe of phallobase with hooked process (Fig. <xref ref-type="fig" rid="F2">15</xref>); 5) female genitalia with anal tube extremely narrow and long (Fig. <xref ref-type="fig" rid="F3">20</xref>), anterior connective lamina of gonapophyses VIII heavily sclerotized, long saw-like (Fig. <xref ref-type="fig" rid="F3">22</xref>), apical part of posterior connective lamina of gonapophyses IX with flagelliform process (Fig. <xref ref-type="fig" rid="F3">23</xref>), gonoplacs elongate, tubular in lateral view (Fig. <xref ref-type="fig" rid="F3">25</xref>).</p></tp:treatment-sec><ref-list><ref id="B16"><mixed-citation xmlns:xlink="http://www.w3.org/1999/xlink" xlink:type="simple"><person-group><name name-style="western"><surname>Meng</surname><given-names>R</given-names></name><name name-style="western"><surname>Wang</surname><given-names>YL</given-names></name></person-group> (<year>2016</year>) <article-title>Descriptions of new species of the genera <italic><tp:taxon-name><tp:taxon-name-part taxon-name-part-type="genus">Sarima</tp:taxon-name-part></tp:taxon-name></italic> Melichar and <italic><tp:taxon-name><tp:taxon-name-part taxon-name-part-type="genus">Sarimodes</tp:taxon-name-part></tp:taxon-name></italic> Matsumura from southern China (<tp:taxon-name><tp:taxon-name-part taxon-name-part-type="order">Hemiptera</tp:taxon-name-part></tp:taxon-name>, <tp:taxon-name><tp:taxon-name-part taxon-name-part-type="infraorder">Fulgoromorpha</tp:taxon-name-part></tp:taxon-name>, <tp:taxon-name><tp:taxon-name-part taxon-name-part-type="family">Issidae</tp:taxon-name-part></tp:taxon-name>).</article-title><source>ZooKeys</source><volume>557</volume>: <fpage>93</fpage>–<lpage>109</lpage>. <ext-link xlink:type="simple" ext-link-type="doi" xlink:href="10.3897/zookeys.557.6166">https://doi.org/10.3897/zookeys.557.6166</ext-link></mixed-citation></ref></ref-list></tp:taxon-treatment>
