# Supplementary material for: Two new genera with species of the tribe Sarimini (Hemiptera, Fulgoromorpha, Issidae) from China
Source: Zookeys. 2020 Aug 6;956:31–47. doi: 10.3897/zookeys.956.47784 (PMC7426278; doi:10.3897/zookeys.956.47784)
Supplement: XML Treatment for Tempsarima bipunctata [file zookeys.956.47784-treatment2.xml]

<!DOCTYPE tp:taxon-treatment
  PUBLIC "-//TaxonX//DTD Taxonomic Treatment Publishing DTD v0 20100105//EN" "tax-treatment-NSO.dtd">
<tp:taxon-treatment xmlns:tp="http://www.plazi.org/taxpub"><tp:treatment-meta><kwd-group><label>Taxon classification</label><kwd><named-content xmlns:xlink="http://www.w3.org/1999/xlink" content-type="kingdom">Animalia</named-content></kwd><kwd><named-content xmlns:xlink="http://www.w3.org/1999/xlink" content-type="order">Hemiptera</named-content></kwd><kwd><named-content xmlns:xlink="http://www.w3.org/1999/xlink" content-type="family">Issidae</named-content></kwd></kwd-group><mixed-citation publication-type="journal"><person-group><name><surname>Chang</surname><given-names>Zhi-Min</given-names></name><name><surname>Yang</surname><given-names>Lin</given-names></name><name><surname>Chen</surname><given-names>Xiang-Sheng</given-names></name></person-group><article-title>Two new genera with species of the tribe <tp:taxon-name><tp:taxon-name-part taxon-name-part-type="tribe">Sarimini</tp:taxon-name-part></tp:taxon-name> (<tp:taxon-name><tp:taxon-name-part taxon-name-part-type="order">Hemiptera</tp:taxon-name-part></tp:taxon-name>, <tp:taxon-name><tp:taxon-name-part taxon-name-part-type="infraorder">Fulgoromorpha</tp:taxon-name-part></tp:taxon-name>, <tp:taxon-name><tp:taxon-name-part taxon-name-part-type="family">Issidae</tp:taxon-name-part></tp:taxon-name>) from China</article-title><source>Zookeys</source><day>06</day><month>8</month><year>2020</year><volume>956</volume><fpage>31</fpage><lpage>47</lpage><pub-id pub-id-type="doi">10.3897/zookeys.956.47784</pub-id></mixed-citation></tp:treatment-meta><tp:nomenclature><tp:taxon-name><object-id xmlns:xlink="http://www.w3.org/1999/xlink" content-type="arpha" xlink:type="simple">89DAE230-5EF1-56EB-A48B-656382F6582B</object-id>
              <tp:taxon-name-part taxon-name-part-type="genus" reg="Tempsarima">Tempsarima</tp:taxon-name-part>
              <tp:taxon-name-part taxon-name-part-type="species" reg="bipunctata">bipunctata</tp:taxon-name-part>
              <object-id xmlns:xlink="http://www.w3.org/1999/xlink" content-type="zoobank" xlink:type="simple">http://zoobank.org/DE35755E-7CFB-49A2-A162-295600A2EFA4</object-id>
            </tp:taxon-name><tp:taxon-authority>Chang &amp; Chen</tp:taxon-authority><tp:taxon-status xmlns:xlink="http://www.w3.org/1999/xlink" xlink:type="simple">sp. nov.</tp:taxon-status><xref ref-type="fig" rid="F2">Figures 5–16</xref><xref ref-type="fig" rid="F3">, 17–27</xref></tp:nomenclature><tp:treatment-sec sec-type="type material" id="SECID0EUSAE"><title>Type material.</title><p><bold><italic>Holotype</italic></bold>: ♂, China: Hainan, Bawangling (<named-content xmlns:xlink="http://www.w3.org/1999/xlink" content-type="dwc:verbatimCoordinates" xlink:type="simple"><named-content content-type="geo-json" specific-use="{&#34;type&#34;:&#34;Point&#34;,&#34;coordinates&#34;:[106.950000,22.466667]}" id="NCID0ECTAE" xlink:type="simple">22°28'N, 106°57'E</named-content></named-content>), 13 March 2014, S-Y Xu and J-K Long leg.; paratypes: 10♂♂ 3♀♀, Hainan, Bawangling (<named-content xmlns:xlink="http://www.w3.org/1999/xlink" content-type="dwc:verbatimCoordinates" xlink:type="simple"><named-content content-type="geo-json" specific-use="{&#34;type&#34;:&#34;Point&#34;,&#34;coordinates&#34;:[106.950000,22.466667]}" id="NCID0EKTAE" xlink:type="simple">22°28'N, 106°57'E</named-content></named-content>), 30 April 2017, L-J Yang leg.; 4♀♀, Hainan, Diaoluoshan (<named-content xmlns:xlink="http://www.w3.org/1999/xlink" content-type="dwc:verbatimCoordinates" xlink:type="simple"><named-content content-type="geo-json" specific-use="{&#34;type&#34;:&#34;Point&#34;,&#34;coordinates&#34;:[109.916667,18.650000]}" id="NCID0ESTAE" xlink:type="simple">18°39'N, 109°55'E</named-content></named-content>), 15 April 2017, L-J Yang leg.</p></tp:treatment-sec><tp:treatment-sec sec-type="diagnosis" id="SECID0EXTAE"><title>Diagnosis.</title><p>This new species is distinguished by the following characters: vertex with four black brown bands along lateral margins and median carina (Fig. <xref ref-type="fig" rid="F2">7</xref>); mesonotum with each other one dark spot between lateral and sublateral carinae (Fig. <xref ref-type="fig" rid="F2">7</xref>); genital styles with irregular triangular prominence near dorsal margin at base of capitulum (Fig. <xref ref-type="fig" rid="F2">12a</xref>); dorsal lobe of phallobase with one small claviform process in base (Fig. <xref ref-type="fig" rid="F2">15b</xref>), and convex protrusion near middle (Fig. <xref ref-type="fig" rid="F2">15c</xref>) and apical part with a duckbill-like process (Fig. <xref ref-type="fig" rid="F2">15d</xref>), lateral margin with one long hooked process (Fig. <xref ref-type="fig" rid="F2">15e</xref>) on each side; ventral lobe with apical part mushroom-like in ventral view (Fig. <xref ref-type="fig" rid="F2">16h</xref>); aedeagus with one short hooked process near apical 1/3 in lateral view, directing to cephalad (Fig. <xref ref-type="fig" rid="F2">15i</xref>).</p></tp:treatment-sec><tp:treatment-sec sec-type="description" id="SECID0EBVAE"><title>Description.</title><p>Body length (from apex of vertex to tip of forewings): male 7.80–8.31 mm (<italic>N</italic> = 11), female 8.80–9.30 mm (<italic>N</italic> = 7); forewing: male 6.50–7.80 mm (<italic>N</italic> = 11), female 7.60–9.30 mm (<italic>N</italic> = 7).</p><p><bold><italic>Coloration</italic>.</bold> General colour yellow-green (Fig. <xref ref-type="fig" rid="F2">5</xref>). Vertex (Fig. <xref ref-type="fig" rid="F2">7</xref>) yellow-brown, with four black brown bands along lateral margins and median carina, with pale yellow median carina. Frons and clypeus (Fig. <xref ref-type="fig" rid="F2">9</xref>) ochreous. Compound eyes black brown, ocelli pale ochreous (Fig. <xref ref-type="fig" rid="F2">8</xref>). Pronotum and mesonotum (Fig. <xref ref-type="fig" rid="F2">7</xref>) yellow brown, mesonotum with pair of dark spots between lateral carinae and sublateral carinae. Male forewings (Fig. <xref ref-type="fig" rid="F2">6</xref>) yellow green, with diffusely brownish irregular speckles near middle of MP vein and CuA vein, and the base of ScP+RP vein; female forewings brown. Hindwings transparent. Abdomen pale yellow-green, suffused with black-brown near middle line. Male genitalia pale yellow green. Female genitalia brown black. Tip of spines on hind tibiae and tarsi black.</p><p><bold><italic>Head and thorax</italic>.</bold> Head (Fig. <xref ref-type="fig" rid="F2">7</xref>) including eyes distinctly narrower than pronotum (0.77: 1.00). Vertex (Fig. <xref ref-type="fig" rid="F2">7</xref>) slightly shorter in middle than the width (0.75: 1.00). Frons (Fig. <xref ref-type="fig" rid="F2">9</xref>) longer in middle than the maximum width (1.14: 1.00), with median carina nearly reaching frontoclypeal suture, sublateral carinae obscure, nearly reaching the level of middle of frons. Pronotum (Fig. <xref ref-type="fig" rid="F2">7</xref>) shorter in midline than the width (0.31: 1.00). Mesonotum (Fig. <xref ref-type="fig" rid="F2">7</xref>) shorter in midline than its width (0.43: 1.00); the basal part forked, scutellum sunken. Forewings (Fig. <xref ref-type="fig" rid="F2">10</xref>) longer than width (2.33: 1.00), MP two branches near basal 1/3, MP<sub>1</sub> dividing two branches in distal 1/4, MP<sub>2</sub> not forked, CuA forked into two branches in middle of forewing, Pcu and A<sub>1</sub> uniting slightly after MP bifurcation. Hindwings (Fig. <xref ref-type="fig" rid="F2">11</xref>) with one transverse vein between CuP and Pcu near apical part, with transverse vein between Pcu+A<sub>11</sub> and A<sub>12</sub> near basal 1/3. Spinal formula of hind leg (2)7/6, 7/2.</p><p><bold><italic>Male genitalia</italic>.</bold> Anal tube (Fig. <xref ref-type="fig" rid="F2">13</xref>) longer than its widest breath (2.90: 1.00) in dorsal view, anterior margin arched convex, lateral margins nearly parallel at apical 2/3, the basal 1/3 part broader than apical part. Anal style (Fig. <xref ref-type="fig" rid="F2">13</xref>) small, extremely short and thin, located in basal 2/5 of anal tube, not surpassing the end of the anal pore. Pygofer (Fig. <xref ref-type="fig" rid="F2">12</xref>) with dorsal and ventral margin paralleled in lateral view. Genital styles (Fig. <xref ref-type="fig" rid="F2">12</xref>) with irregular triangular prominence at base of capitulum (Fig. <xref ref-type="fig" rid="F2">12a</xref>). Capitulum of genital styles irregularly keen-edged triangular, neck very long and obvious (Fig. <xref ref-type="fig" rid="F2">14</xref>). Phallobase (Figs <xref ref-type="fig" rid="F2">15</xref>, <xref ref-type="fig" rid="F2">16</xref>) with dorsal margin of dorsal lobe with one small claviform process in base (Fig. <xref ref-type="fig" rid="F2">15b</xref>) in lateral view, convex protrusion near middle (Fig. <xref ref-type="fig" rid="F2">15c</xref>) and apical part with duckbill-like process (Fig. <xref ref-type="fig" rid="F2">15d</xref>), lateral margin with one long hooked process on each side (Figs <xref ref-type="fig" rid="F2">15e</xref>, <xref ref-type="fig" rid="F2">16e</xref>), surpassing middle of phallobase, directing to cephalad, and lateral margin waved obviously, with one lobe-like process (Fig. <xref ref-type="fig" rid="F2">15f</xref>); lateral lobe splitting into two branches, slightly shorter than the dorsal lobe, with unobvious small lamina-like process (Fig. <xref ref-type="fig" rid="F2">15g</xref>); ventral lobe slightly shorter than lateral lobe in lateral view, stout, with apical part mushroom-like (Fig. <xref ref-type="fig" rid="F2">16h</xref>) in ventral view. Aedeagus (Figs <xref ref-type="fig" rid="F2">15</xref>, <xref ref-type="fig" rid="F2">16</xref>) with one short hooked process on each side (Figs <xref ref-type="fig" rid="F2">15i</xref>, <xref ref-type="fig" rid="F2">16i</xref>) near apical 1/3 in lateral view, directing to cephalad.</p><p><bold><italic>Female genitalia</italic>.</bold> Anal tube (Figs <xref ref-type="fig" rid="F3">17</xref>, <xref ref-type="fig" rid="F3">20</xref>) longer in middle line than the width (3.15: 1.00), the basal 1/3 part broader, inclined to ventral margin in lateral view (Fig. <xref ref-type="fig" rid="F3">21</xref>). Anal style (Figs <xref ref-type="fig" rid="F3">20</xref>, <xref ref-type="fig" rid="F3">21</xref>) long and stout, located in basal 1/6 of anal tube, surpassing the end of anal pore. Anterior connective lamina of gonapophyses VIII (Figs <xref ref-type="fig" rid="F3">18</xref>, <xref ref-type="fig" rid="F3">22</xref>) extremely long saw-like, with a row of teeth in inner lateral margin (Fig. <xref ref-type="fig" rid="F3">22</xref>: tl). Posterior connective lamina of gonapophyses IX (Figs <xref ref-type="fig" rid="F3">23</xref>, <xref ref-type="fig" rid="F3">24</xref>) relatively broad in dorsal view, with lateral field and sublateral field unobvious, membranous, median field membranous, with deep sunken (Fig. <xref ref-type="fig" rid="F3">23</xref>: mf), apical part of ventroposterior lobes with long flagelliform process (Fig. <xref ref-type="fig" rid="F3">23</xref>: fp). Gonoplacs (Fig. <xref ref-type="fig" rid="F3">25</xref>) irregularly triangular, tapering, apical part membranous, thin tuber in latera view; fused dorsally to form a sheath surrounding the anterior connective lamina of gonapophyses VIII (Fig. <xref ref-type="fig" rid="F3">26</xref>). Hind margin of sternite VII with distinctly triangular prominence in middle area in ventral view (Fig. <xref ref-type="fig" rid="F3">19</xref>), inner margin with membranous process (Fig. <xref ref-type="fig" rid="F3">27</xref>).</p></tp:treatment-sec><tp:treatment-sec sec-type="distribution" id="SECID0EZ3AE"><title>Distribution.</title><p>China (Hainan).</p></tp:treatment-sec><tp:treatment-sec sec-type="etymology" id="SECID0E53AE"><title>Etymology.</title><p>The species name is derived from a combination of the prefix “bi-” and Latin noun “punctata”, suggesting the paired dark spots of mesonotum.</p></tp:treatment-sec><tp:treatment-sec sec-type="host" id="SECID0ED4AE"><title>Host plant.</title><p>Unknown.</p></tp:treatment-sec><tp:treatment-sec><!--Section generated to contain objects referenced in tp:taxon-treatment.--><fig id="F2" position="float" orientation="portrait"><object-id xmlns:xlink="http://www.w3.org/1999/xlink" content-type="doi" xlink:type="simple">10.3897/zookeys.956.47784.figures5-16</object-id><object-id xmlns:xlink="http://www.w3.org/1999/xlink" content-type="arpha" xlink:type="simple">6B7BBEC1-8DA3-57FD-BC78-5C48CA404E41</object-id><label>Figures 5–16.</label><caption><p><italic><tp:taxon-name><tp:taxon-name-part taxon-name-part-type="genus" reg="Tempsarima">Tempsarima</tp:taxon-name-part> <tp:taxon-name-part taxon-name-part-type="species" reg="bipunctata">bipunctata</tp:taxon-name-part></tp:taxon-name></italic> Chang &amp; Chen, sp. nov. <bold>5</bold> adult, dorsal view <bold>6</bold> same, lateral view <bold>7</bold> head and thorax, dorsal view <bold>8</bold> same, lateral view <bold>9</bold> head, ventral view <bold>10</bold> forewing <bold>11</bold> hindwing <bold>12</bold> male genitalia, lateral view <bold>13</bold> male anal segment, dorsal view <bold>14</bold> capitulum of genital styles, posterior view <bold>15</bold> aedeagus and phallobase, lateral view <bold>16</bold> same, ventral view. Scale bars: 0.5 mm. Abbreviations: a–irregular triangular prominence, b–small claviform process, c–convex protrusion, d–duck mouth-liked process, e–long hooked process, f–lobe-like process, g–small lamina-like process, h–mushroom-liked, i–short hooked process.</p></caption><graphic xmlns:xlink="http://www.w3.org/1999/xlink" xlink:href="zookeys-956-031-g002.jpg" position="float" orientation="portrait" xlink:type="simple" id="oo_439973.jpg"><uri content-type="original_file" xlink:type="simple">https://binary.pensoft.net/fig/439973</uri></graphic></fig><fig id="F3" position="float" orientation="portrait"><object-id xmlns:xlink="http://www.w3.org/1999/xlink" content-type="doi" xlink:type="simple">10.3897/zookeys.956.47784.figures17-27</object-id><object-id xmlns:xlink="http://www.w3.org/1999/xlink" content-type="arpha" xlink:type="simple">166426EE-A575-523C-822B-D6F0E2143734</object-id><label>Figures 17–27.</label><caption><p><italic><tp:taxon-name><tp:taxon-name-part taxon-name-part-type="genus" reg="Tempsarima">Tempsarima</tp:taxon-name-part> <tp:taxon-name-part taxon-name-part-type="species" reg="bipunctata">bipunctata</tp:taxon-name-part></tp:taxon-name></italic> Chang &amp; Chen, sp. nov. <bold>17</bold> female genitalia, dorsal view <bold>18</bold> same, lateral view <bold>19</bold> same, ventral view <bold>20</bold> female anal segment, dorsal view <bold>21</bold> same, lateral view <bold>22</bold> anterior connective lamina of gonapophyses VIII, lateral view <bold>23</bold> posterior connective lamina of gonapophyses IX, dorsal view <bold>24</bold> same, lateral view <bold>25</bold> gonoplacs, lateral view <bold>26</bold> same, dorsal view <bold>27</bold> sternite VII, ventral view. Scale bars: 1 mm (<bold>17–19</bold>), 0.5 mm (<bold>20–27</bold>). Abbreviations: tl–teeth in inner lateral margin, mf–median field, fp–flagelliform process.</p></caption><graphic xmlns:xlink="http://www.w3.org/1999/xlink" xlink:href="zookeys-956-031-g003.jpg" position="float" orientation="portrait" xlink:type="simple" id="oo_439974.jpg"><uri content-type="original_file" xlink:type="simple">https://binary.pensoft.net/fig/439974</uri></graphic></fig></tp:treatment-sec></tp:taxon-treatment>
