# Supplementary material for: Two new genera with species of the tribe Sarimini (Hemiptera, Fulgoromorpha, Issidae) from China
Source: Zookeys. 2020 Aug 6;956:31–47. doi: 10.3897/zookeys.956.47784 (PMC7426278; doi:10.3897/zookeys.956.47784)
Supplement: XML Treatment for Tetrichina [file zookeys.956.47784-treatment3.xml]

<!DOCTYPE tp:taxon-treatment
  PUBLIC "-//TaxonX//DTD Taxonomic Treatment Publishing DTD v0 20100105//EN" "tax-treatment-NSO.dtd">
<tp:taxon-treatment xmlns:tp="http://www.plazi.org/taxpub"><tp:treatment-meta><kwd-group><label>Taxon classification</label><kwd><named-content xmlns:xlink="http://www.w3.org/1999/xlink" content-type="kingdom">Animalia</named-content></kwd><kwd><named-content xmlns:xlink="http://www.w3.org/1999/xlink" content-type="order">Hemiptera</named-content></kwd><kwd><named-content xmlns:xlink="http://www.w3.org/1999/xlink" content-type="family">Issidae</named-content></kwd></kwd-group><mixed-citation publication-type="journal"><person-group><name><surname>Chang</surname><given-names>Zhi-Min</given-names></name><name><surname>Yang</surname><given-names>Lin</given-names></name><name><surname>Chen</surname><given-names>Xiang-Sheng</given-names></name></person-group><article-title>Two new genera with species of the tribe <tp:taxon-name><tp:taxon-name-part taxon-name-part-type="tribe">Sarimini</tp:taxon-name-part></tp:taxon-name> (<tp:taxon-name><tp:taxon-name-part taxon-name-part-type="order">Hemiptera</tp:taxon-name-part></tp:taxon-name>, <tp:taxon-name><tp:taxon-name-part taxon-name-part-type="infraorder">Fulgoromorpha</tp:taxon-name-part></tp:taxon-name>, <tp:taxon-name><tp:taxon-name-part taxon-name-part-type="family">Issidae</tp:taxon-name-part></tp:taxon-name>) from China</article-title><source>Zookeys</source><day>06</day><month>8</month><year>2020</year><volume>956</volume><fpage>31</fpage><lpage>47</lpage><pub-id pub-id-type="doi">10.3897/zookeys.956.47784</pub-id></mixed-citation></tp:treatment-meta><tp:nomenclature><tp:taxon-name><object-id xmlns:xlink="http://www.w3.org/1999/xlink" content-type="arpha" xlink:type="simple">450245B3-BD25-5772-9275-052C3DCA95DC</object-id>
              <tp:taxon-name-part taxon-name-part-type="genus" reg="Tetrichina">Tetrichina</tp:taxon-name-part>
              <object-id xmlns:xlink="http://www.w3.org/1999/xlink" content-type="zoobank" xlink:type="simple">http://zoobank.org/24124E55-71B3-4696-9CB9-F5D87D53BC8B</object-id>
            </tp:taxon-name><tp:taxon-authority>Chang &amp; Chen</tp:taxon-authority><tp:taxon-status xmlns:xlink="http://www.w3.org/1999/xlink" xlink:type="simple">gen. nov.</tp:taxon-status><xref ref-type="fig" rid="F4">Figures 28–39</xref><xref ref-type="fig" rid="F5">, 40–48</xref></tp:nomenclature><tp:treatment-sec sec-type="type species" id="SECID0EV5AE"><title>Type species.</title><p><italic><tp:taxon-name><tp:taxon-name-part taxon-name-part-type="genus" reg="Tetrichina">Tetrichina</tp:taxon-name-part> <tp:taxon-name-part taxon-name-part-type="species" reg="trihamulata">trihamulata</tp:taxon-name-part></tp:taxon-name></italic> Chang &amp; Chen, sp. nov., here designated.</p><p><bold>Diagnosis.</bold> Related to the genus <italic><tp:taxon-name><tp:taxon-name-part taxon-name-part-type="genus" reg="Sarimodes">Sarimodes</tp:taxon-name-part></tp:taxon-name></italic> Matsumura, 1916, but it is distinguished as follows: frons (Fig. <xref ref-type="fig" rid="F4">32</xref>) without obvious verrucae along basal and lateral margins (frons with obvious verrucae in <italic><tp:taxon-name><tp:taxon-name-part taxon-name-part-type="genus" reg="Sarimodes">Sarimodes</tp:taxon-name-part></tp:taxon-name></italic> (<xref ref-type="bibr" rid="B16">Meng and Wang 2016</xref>: fig. 18)); forewings (Fig. <xref ref-type="fig" rid="F4">33</xref>) with ScP long, reaching apical margin of forewing, with short vein in base of ScP (ScP only surpassing middle of forewings, without short vein in <italic><tp:taxon-name><tp:taxon-name-part taxon-name-part-type="genus" reg="Sarimodes">Sarimodes</tp:taxon-name-part></tp:taxon-name></italic> (op. cit.: fig. 19)); genital styles (Fig. <xref ref-type="fig" rid="F4">35</xref>) irregularly elliptical in lateral view, neck of capitulum extremely long (genital styles irregularly rounded, neck of capitulum short in <italic><tp:taxon-name><tp:taxon-name-part taxon-name-part-type="genus" reg="Sarimodes">Sarimodes</tp:taxon-name-part></tp:taxon-name></italic> (op. cit.: fig. 22)).</p></tp:treatment-sec><tp:treatment-sec sec-type="description" id="SECID0EXAAG"><title>Description.</title><p>Body medium size, slightly flat in dorsal view.</p><p><bold><italic>Head and thorax</italic>.</bold> Width of head including eyes narrower than pronotum (Fig. <xref ref-type="fig" rid="F4">28</xref>). Vertex (Fig. <xref ref-type="fig" rid="F4">30</xref>) quadrangular, shorter in middle than its maximum width in dorsal view, disc of vertex depressed, median carina obscure, with one pit between median and lateral carinae; anterior margin obtusely convex, posterior margin arched concave, lateral margins paralleled. Gena (Fig. <xref ref-type="fig" rid="F4">31</xref>) with one obvious ocellus between compound eye and antenna on each side in lateral view. Frons (Fig. <xref ref-type="fig" rid="F4">32</xref>) irregularly hexagonal, length in midline nearly equal to its maximum breadth; with median and lateral carinae, reaching frontoclypeal suture; without obvious verrucae along basal and lateral margins; basal margin obtusely concaved; frontoclypeal suture slightly arched concave, lateral margins not paralleled; the base narrow, the maximum width below level of antenna. Clypeus (Fig. <xref ref-type="fig" rid="F4">32</xref>) triangular, with median carina stout, short or long. Rostrum just reaching mesotrochanters. Pronotum (Fig. <xref ref-type="fig" rid="F4">30</xref>) triangular, with median and lateral carinae, and with two pits between median and lateral carinae, anterior margin obtusely-angle concaved, posterior margin straight. Mesonotum (Fig. <xref ref-type="fig" rid="F4">30</xref>) triangular, with median and lateral carinae, sublateral carinae obscure. Forewings (Fig. <xref ref-type="fig" rid="F4">33</xref>) irregularly oval, anterior margin distinctly arched convexly, posterior margin straight, apical margin distinctly arched, longitudinal veins obvious, with a few unobvious short transverse veins, without hypocostal plate; ScP long, reaching apical margin, ScP forked one short vein near base, ScP and RP have a common ScP+RP base, RP simple, not forked, MP and CuA forked into two branches near middle of forewing, CuP present, Pcu and A<sub>1</sub> uniting near base 2/3 of clavus, clavus almost 4/5 of forewing. Hindwings (Fig. <xref ref-type="fig" rid="F4">34</xref>) well-developed of typical <tp:taxon-name><tp:taxon-name-part taxon-name-part-type="tribe">Sarimini</tp:taxon-name-part></tp:taxon-name> type, three lobes, ScP+PR have a common stem, forked near apical part, MP simple, not forked, CuA forked into branched CuA<sub>1</sub> and CuA<sub>2</sub> near apical part, CuA<sub>2</sub> and CuP fused apically, with one transverse vein between RP and MP, MP and CuA<sub>1</sub>, Pcu and A<sub>11</sub> anastomosing at medium distance, Pcu, A<sub>11</sub>, and A<sub>12</sub> not branched, A<sub>2</sub> lobe relatively narrow, A<sub>2</sub> vein simple. Hind tibiae each with two lateral spines near distal half.</p><fig id="F4" position="float" orientation="portrait"><object-id xmlns:xlink="http://www.w3.org/1999/xlink" content-type="doi" xlink:type="simple">10.3897/zookeys.956.47784.figures28-39</object-id><object-id xmlns:xlink="http://www.w3.org/1999/xlink" content-type="arpha" xlink:type="simple">06500176-8848-5F71-AFDD-D30748E0F772</object-id><label>Figures 28–39.</label><caption><p><italic><tp:taxon-name><tp:taxon-name-part taxon-name-part-type="genus" reg="Tetrichina">Tetrichina</tp:taxon-name-part> <tp:taxon-name-part taxon-name-part-type="species" reg="trihamulata">trihamulata</tp:taxon-name-part></tp:taxon-name></italic> Chang &amp; Chen, sp. nov. <bold>28</bold> adult, dorsal view <bold>29</bold> same, lateral view <bold>30</bold> head and thorax, dorsal view <bold>31</bold> same, lateral view <bold>32</bold> head, ventral view <bold>33</bold> forewing <bold>34</bold> hindwing <bold>35</bold> male genitalia, lateral view <bold>36</bold> male anal segment, dorsal view <bold>37</bold> capitulum of genital styles, posterior view <bold>38</bold> aedeagus and phallobase, lateral view <bold>39</bold> same, ventral view. Scale bars: 0.5 mm. Abbreviations: a–obvious triangular prominence, b–unobvious triangular prominence, c–lobed process, d–bidirectional hooked process, e–irregularly quadrangular prominence, f–lobe-like process, g–long hooked process.</p></caption><graphic xmlns:xlink="http://www.w3.org/1999/xlink" xlink:href="zookeys-956-031-g004.jpg" position="float" orientation="portrait" xlink:type="simple" id="oo_439975.jpg"><uri content-type="original_file" xlink:type="simple">https://binary.pensoft.net/fig/439975</uri></graphic></fig><p><bold><italic>Male genitalia</italic>.</bold> Anal tube (Fig. <xref ref-type="fig" rid="F4">36</xref>) irregularly pentagonal, longer in middle than its widest breadth in dorsal view, basal part extremely narrow, apical part broad, the maximum width near the apical part. Anal style (Fig. <xref ref-type="fig" rid="F4">36</xref>) relatively long, not surpassing the end of anal tube. Pygofer (Fig. <xref ref-type="fig" rid="F4">35</xref>) symmetrical, irregularly rectangular in lateral view, dorsal and ventral margin paralleled. Genital styles (Fig. <xref ref-type="fig" rid="F4">35</xref>) irregularly elliptical in lateral view, postero-dorsal margin long and nearly parallel to ventral margin, bearing process near base of neck. Capitulum (Fig. <xref ref-type="fig" rid="F4">37</xref>) extremely developed, neck of capitulum extremely long. Phallobase (Figs <xref ref-type="fig" rid="F4">38</xref>, <xref ref-type="fig" rid="F4">39</xref>) symmetrical, U-like tube in lateral view, apical part of dorsal lobe with hooked processes on each side in lateral view. Aedeagus (Figs <xref ref-type="fig" rid="F4">38</xref>, <xref ref-type="fig" rid="F4">39</xref>) with one hooked process on each side in lateral view.</p><p><bold><italic>Female genitalia</italic></bold> (Figs <xref ref-type="fig" rid="F5">40–48</xref>). Anal tube (Figs <xref ref-type="fig" rid="F5">40</xref>, <xref ref-type="fig" rid="F5">43</xref>) elongate, longer in middle line than its width. Anal style (Fig. <xref ref-type="fig" rid="F5">43</xref>) long, located near base of anal tube, not surpassing the end of anal tube. Anterior connective lamina of gonapophyses VIII (Fig. <xref ref-type="fig" rid="F5">44</xref>) irregularly rectangular, with four keeled teeth in lateral group and three large teeth in apical group. Posterior connective lamina of gonapophyses IX (Figs <xref ref-type="fig" rid="F5">45</xref>, <xref ref-type="fig" rid="F5">46</xref>) triangular and narrow in dorsal view. Gonoplacs (Fig. <xref ref-type="fig" rid="F5">47</xref>) irregularly round, without keels. Hind margin of sternite VII with prominence in middle area in ventral view (Fig. <xref ref-type="fig" rid="F5">48</xref>).</p><fig id="F5" position="float" orientation="portrait"><object-id xmlns:xlink="http://www.w3.org/1999/xlink" content-type="doi" xlink:type="simple">10.3897/zookeys.956.47784.figures40-48</object-id><object-id xmlns:xlink="http://www.w3.org/1999/xlink" content-type="arpha" xlink:type="simple">570F0E57-645E-5C41-A71A-308529C3D825</object-id><label>Figures 40–48.</label><caption><p><italic><tp:taxon-name><tp:taxon-name-part taxon-name-part-type="genus" reg="Tetrichina">Tetrichina</tp:taxon-name-part> <tp:taxon-name-part taxon-name-part-type="species" reg="trihamulata">trihamulata</tp:taxon-name-part></tp:taxon-name></italic> Chang &amp; Chen, sp. nov. <bold>40</bold> female genitalia, dorsal view; <bold>41</bold> same, lateral view <bold>42</bold> same, ventral view <bold>43</bold> female anal segment, dorsal view <bold>44</bold> anterior connective lamina of gonapophyses VIII, lateral view <bold>45</bold> posterior connective lamina of gonapophyses IX, dorsal view <bold>46</bold> same, lateral view <bold>47</bold> gonoplacs, lateral view <bold>48</bold> sternite VII, ventral view. Scale bars: 0.5 mm. Abbreviations: lf–lateral field of posterior connective lamina of gonapophyses IX; slf–sublateral field of posterior connective lamina of gonapophyses IX; mdp–medial dorsal process; pvd–posterior ventral lobes.</p></caption><graphic xmlns:xlink="http://www.w3.org/1999/xlink" xlink:href="zookeys-956-031-g005.jpg" position="float" orientation="portrait" xlink:type="simple" id="oo_439976.jpg"><uri content-type="original_file" xlink:type="simple">https://binary.pensoft.net/fig/439976</uri></graphic></fig></tp:treatment-sec><tp:treatment-sec sec-type="distribution" id="SECID0EQIAG"><title>Distribution.</title><p>China (Hainan).</p></tp:treatment-sec><tp:treatment-sec sec-type="etymology" id="SECID0EVIAG"><title>Etymology.</title><p>The generic name is derived from the arbitrary combination of generic name “<italic><tp:taxon-name><tp:taxon-name-part taxon-name-part-type="genus" reg="Tetrica">Tetrica</tp:taxon-name-part></tp:taxon-name></italic>” and word “China”. The gender is feminine.</p></tp:treatment-sec><ref-list><ref id="B16"><mixed-citation xmlns:xlink="http://www.w3.org/1999/xlink" xlink:type="simple"><person-group><name name-style="western"><surname>Meng</surname><given-names>R</given-names></name><name name-style="western"><surname>Wang</surname><given-names>YL</given-names></name></person-group> (<year>2016</year>) <article-title>Descriptions of new species of the genera <italic><tp:taxon-name><tp:taxon-name-part taxon-name-part-type="genus">Sarima</tp:taxon-name-part></tp:taxon-name></italic> Melichar and <italic><tp:taxon-name><tp:taxon-name-part taxon-name-part-type="genus">Sarimodes</tp:taxon-name-part></tp:taxon-name></italic> Matsumura from southern China (<tp:taxon-name><tp:taxon-name-part taxon-name-part-type="order">Hemiptera</tp:taxon-name-part></tp:taxon-name>, <tp:taxon-name><tp:taxon-name-part taxon-name-part-type="infraorder">Fulgoromorpha</tp:taxon-name-part></tp:taxon-name>, <tp:taxon-name><tp:taxon-name-part taxon-name-part-type="family">Issidae</tp:taxon-name-part></tp:taxon-name>).</article-title><source>ZooKeys</source><volume>557</volume>: <fpage>93</fpage>–<lpage>109</lpage>. <ext-link xlink:type="simple" ext-link-type="doi" xlink:href="10.3897/zookeys.557.6166">https://doi.org/10.3897/zookeys.557.6166</ext-link></mixed-citation></ref></ref-list></tp:taxon-treatment>
