# Supplementary material for: Two new genera with species of the tribe Sarimini (Hemiptera, Fulgoromorpha, Issidae) from China
Source: Zookeys. 2020 Aug 6;956:31–47. doi: 10.3897/zookeys.956.47784 (PMC7426278; doi:10.3897/zookeys.956.47784)
Supplement: XML Treatment for Tetrichina trihamulata [file zookeys.956.47784-treatment4.xml]

<!DOCTYPE tp:taxon-treatment
  PUBLIC "-//TaxonX//DTD Taxonomic Treatment Publishing DTD v0 20100105//EN" "tax-treatment-NSO.dtd">
<tp:taxon-treatment xmlns:tp="http://www.plazi.org/taxpub"><tp:treatment-meta><kwd-group><label>Taxon classification</label><kwd><named-content xmlns:xlink="http://www.w3.org/1999/xlink" content-type="kingdom">Animalia</named-content></kwd><kwd><named-content xmlns:xlink="http://www.w3.org/1999/xlink" content-type="order">Hemiptera</named-content></kwd><kwd><named-content xmlns:xlink="http://www.w3.org/1999/xlink" content-type="family">Issidae</named-content></kwd></kwd-group><mixed-citation publication-type="journal"><person-group><name><surname>Chang</surname><given-names>Zhi-Min</given-names></name><name><surname>Yang</surname><given-names>Lin</given-names></name><name><surname>Chen</surname><given-names>Xiang-Sheng</given-names></name></person-group><article-title>Two new genera with species of the tribe <tp:taxon-name><tp:taxon-name-part taxon-name-part-type="tribe">Sarimini</tp:taxon-name-part></tp:taxon-name> (<tp:taxon-name><tp:taxon-name-part taxon-name-part-type="order">Hemiptera</tp:taxon-name-part></tp:taxon-name>, <tp:taxon-name><tp:taxon-name-part taxon-name-part-type="infraorder">Fulgoromorpha</tp:taxon-name-part></tp:taxon-name>, <tp:taxon-name><tp:taxon-name-part taxon-name-part-type="family">Issidae</tp:taxon-name-part></tp:taxon-name>) from China</article-title><source>Zookeys</source><day>06</day><month>8</month><year>2020</year><volume>956</volume><fpage>31</fpage><lpage>47</lpage><pub-id pub-id-type="doi">10.3897/zookeys.956.47784</pub-id></mixed-citation></tp:treatment-meta><tp:nomenclature><tp:taxon-name><object-id xmlns:xlink="http://www.w3.org/1999/xlink" content-type="arpha" xlink:type="simple">FEFF6315-1DEF-53AF-B474-D9161729B06F</object-id>
              <tp:taxon-name-part taxon-name-part-type="genus" reg="Tetrichina">Tetrichina</tp:taxon-name-part>
              <tp:taxon-name-part taxon-name-part-type="species" reg="trihamulata">trihamulata</tp:taxon-name-part>
              <object-id xmlns:xlink="http://www.w3.org/1999/xlink" content-type="zoobank" xlink:type="simple">http://zoobank.org/F3785430-C2D3-402E-9A04-85744F64F56A</object-id>
            </tp:taxon-name><tp:taxon-authority>Chang &amp; Chen</tp:taxon-authority><tp:taxon-status xmlns:xlink="http://www.w3.org/1999/xlink" xlink:type="simple">sp. nov.</tp:taxon-status><xref ref-type="fig" rid="F4">Figures 28–39</xref><xref ref-type="fig" rid="F5">, 40–48</xref></tp:nomenclature><tp:treatment-sec sec-type="type material" id="SECID0ETKAG"><title>Type material.</title><p><bold><italic>Holotype</italic></bold>: ♂, China: Hainan Province, Jianfengling National Park (<named-content xmlns:xlink="http://www.w3.org/1999/xlink" content-type="dwc:verbatimCoordinates" xlink:type="simple"><named-content content-type="geo-json" specific-use="{&#34;type&#34;:&#34;Point&#34;,&#34;coordinates&#34;:[108.850000,18.700000]}" id="NCID0EBLAG" xlink:type="simple">18°42'N, 108°51'E</named-content></named-content>), 20 April 2014, W-C Yang leg.; paratypes: 3♂♂ 2♀♀, data same as holotype; 5♂♂, Hainan, Jianfengling (<named-content xmlns:xlink="http://www.w3.org/1999/xlink" content-type="dwc:verbatimCoordinates" xlink:type="simple"><named-content content-type="geo-json" specific-use="{&#34;type&#34;:&#34;Point&#34;,&#34;coordinates&#34;:[108.850000,18.700000]}" id="NCID0EJLAG" xlink:type="simple">18°42'N, 108°51'E</named-content></named-content>), 13–16 January 2011, J-K Long and P Zhang; 2♂♂2♀♀, Hainan, Bawangling National Nature Reserve (<named-content xmlns:xlink="http://www.w3.org/1999/xlink" content-type="dwc:verbatimCoordinates" xlink:type="simple"><named-content content-type="geo-json" specific-use="{&#34;type&#34;:&#34;Point&#34;,&#34;coordinates&#34;:[106.950000,22.466667]}" id="NCID0ERLAG" xlink:type="simple">22°28'N, 106°57'E</named-content></named-content>), 7–11 January 2011, J-K Long and P Zhang; 2♂♂, Hainan Province, Datian National Nature Reserve (<named-content xmlns:xlink="http://www.w3.org/1999/xlink" content-type="dwc:verbatimCoordinates" xlink:type="simple"><named-content content-type="geo-json" specific-use="{&#34;type&#34;:&#34;Point&#34;,&#34;coordinates&#34;:[108.783333,19.100000]}" id="NCID0EZLAG" xlink:type="simple">19°06'N, 108°47'E</named-content></named-content>), 12–13 April 2013, J-K Long, J-C Xing and Y-B Zhang leg.</p></tp:treatment-sec><tp:treatment-sec sec-type="diagnosis" id="SECID0E5LAG"><title>Diagnosis.</title><p>This new species looks like <italic><tp:taxon-name><tp:taxon-name-part taxon-name-part-type="genus" reg="Sarimodes">Sarimodes</tp:taxon-name-part> <tp:taxon-name-part taxon-name-part-type="species" reg="clavatus">clavatus</tp:taxon-name-part></tp:taxon-name></italic> Meng &amp; Wang, 2016 (<xref ref-type="bibr" rid="B16">Meng and Wang 2016</xref>: figs 17–32), but differs from the latter by: 1) vertex shorter in middle line than its maximum width, but longer in <italic><tp:taxon-name><tp:taxon-name-part taxon-name-part-type="genus" reg="Sarimodes">S.</tp:taxon-name-part> <tp:taxon-name-part taxon-name-part-type="species" reg="clavatus">clavatus</tp:taxon-name-part></tp:taxon-name></italic>; 2) capitulum of genital styles with anterior margin with one triangular prominence near base, but in <italic><tp:taxon-name><tp:taxon-name-part taxon-name-part-type="genus" reg="Sarimodes">S.</tp:taxon-name-part> <tp:taxon-name-part taxon-name-part-type="species" reg="clavatus">clavatus</tp:taxon-name-part></tp:taxon-name></italic> without triangular prominence; 3) phallobase with dorsal lobe with one stout bidirectional hooked process in lateral view; but with one hooked process in <italic><tp:taxon-name><tp:taxon-name-part taxon-name-part-type="genus" reg="Sarimodes">S.</tp:taxon-name-part> <tp:taxon-name-part taxon-name-part-type="species" reg="clavatus">clavatus</tp:taxon-name-part></tp:taxon-name></italic>.</p></tp:treatment-sec><tp:treatment-sec sec-type="description" id="SECID0EUNAG"><title>Description.</title><p>Body length: male 5.02–5.64 mm (<italic>N</italic> = 13), female 5.73–5.82 mm (<italic>N</italic> = 4); forewing: male 4.13–4.57 mm (<italic>N</italic> = 13), female 4.70–4.88 mm (<italic>N</italic> = 4).</p><p><bold><italic>Coloration</italic>.</bold> General colour yellow-green (Figs <xref ref-type="fig" rid="F4">28</xref>, <xref ref-type="fig" rid="F4">29</xref>). Compound eyes brown, ocelli pale green (Fig. <xref ref-type="fig" rid="F4">31</xref>). Forewings (Fig. <xref ref-type="fig" rid="F4">28</xref>) yellow-green, with diffuse brownish irregular speckles near middle. Tip of spines on hind tibiae and tarsi black.</p><p><bold><italic>Head and thorax</italic>.</bold> Head (Fig. <xref ref-type="fig" rid="F4">30</xref>) including eyes narrower than pronotum (0.76: 1.00). Vertex (Fig. <xref ref-type="fig" rid="F4">30</xref>) shorter in middle than the width (0.63: 1.00), median carina liner. Frons (Fig. <xref ref-type="fig" rid="F4">32</xref>) slightly longer in middle than its maximum breadth (1.02: 1.00), median carina stout, lateral carinae slender. Pronotum (Fig. <xref ref-type="fig" rid="F4">30</xref>) shorter in midline than the width (0.24: 1.00). Mesonotum (Fig. <xref ref-type="fig" rid="F4">30</xref>) shorter in midline than the width (0.30: 1.00). Forewings (Fig. <xref ref-type="fig" rid="F4">33</xref>) longer than width (2.00: 1.00), RP simple, reaching apical margin, MP two branched near middle, MP<sub>1</sub> and MP<sub>2</sub> forked near distal part, CuA forked into two branches in middle of forewing, paralleling MP bifurcation, Pcu and A<sub>1</sub> uniting slightly before MP bifurcation. Hindwings (Fig. <xref ref-type="fig" rid="F4">34</xref>) without transverse vein between Pcu+A<sub>11</sub> and A<sub>12</sub>. Spinal formula of hind leg (2)8/6, 10/2.</p><p><bold><italic>Male genitalia</italic>.</bold> Anal tube (Fig. <xref ref-type="fig" rid="F4">36</xref>) longer in middle than its widest breath (2.40: 1.00) in dorsal view, anterior margin obtuse convex, the base extremely narrow, the width near apical 1/4. Anal style (Fig. <xref ref-type="fig" rid="F4">36</xref>) thin, located near middle, surpassing the end of anal pore. Pygofer (Fig. <xref ref-type="fig" rid="F4">35</xref>) with anterior margin straight, posterior margin arched convex in lateral view. Genital styles (Fig. <xref ref-type="fig" rid="F4">35</xref>) with antero-dorsal margin short, anterior margin bearing obvious triangular prominence (Fig. <xref ref-type="fig" rid="F4">35a</xref>) and posterior margin bearing unobvious triangular prominence (Fig. <xref ref-type="fig" rid="F4">35b</xref>) near base of capitulum. Capitulum with of genital styles irregular triangular, with irregular lobed process in basal of capitulum (Fig. <xref ref-type="fig" rid="F4">35c</xref>), neck of capitulum extremely stout (Fig. <xref ref-type="fig" rid="F4">37</xref>). Phallobase (Figs <xref ref-type="fig" rid="F4">38</xref>, <xref ref-type="fig" rid="F4">39</xref>) with dorsal lobe simple, apical part membranous, in lateral view, with one stout bidirectional hooked process (Fig. <xref ref-type="fig" rid="F4">35d</xref>) on each side, one short directing to anterior-dorsad, one relatively long, directing to posterior-dorsad; ventrolateral lobe with irregularly quadrangular prominence (Fig. <xref ref-type="fig" rid="F4">35e</xref>) in basal 1/3 in lateral view; lateral lobe splitting into two branches, more longer than dorsal lobes; ventral lobe shorter than lateral lobe in lateral view, apical part with lobe-liked process (Fig. <xref ref-type="fig" rid="F4">39f</xref>) in ventral view. Aedeagus (Figs <xref ref-type="fig" rid="F4">38</xref>, <xref ref-type="fig" rid="F4">39</xref>) with one extremely long hooked process on each side (Fig. <xref ref-type="fig" rid="F4">38g</xref>) in lateral view, directing to cephalad (Fig. <xref ref-type="fig" rid="F4">39g</xref>).</p><p><bold><italic>Female genitalia</italic>.</bold> Anal tube (Figs <xref ref-type="fig" rid="F5">40</xref>, <xref ref-type="fig" rid="F5">43</xref>) longer in middle line than the width (2.10: 1.00), apical margin arched convex, lateral margins paralleled. Anal style (Fig. <xref ref-type="fig" rid="F5">43</xref>) relatively long and stout, located in basal 1/4 of anal tube, surpassing the end of anal pore. Gonocoxa VIII relatively long and narrow, gonocoxa VIII with endogonocoxal lobe obvious, with one small claviform sclerotic process, endogonocoxal process membranous and developed (Fig. <xref ref-type="fig" rid="F5">44</xref>). Anterior connective lamina of gonapophyses VIII (Fig. <xref ref-type="fig" rid="F5">44</xref>) with four keels leading to four teeth in lateral group and three teeth in series in apical group. Posterior connective lamina of gonapophyses IX (Figs <xref ref-type="fig" rid="F5">45</xref>, <xref ref-type="fig" rid="F5">46</xref>) narrow, sub-triangular in dorsal view, lateral field membranous developed, with triangular membranous process with microvilli (Fig. <xref ref-type="fig" rid="F5">45</xref>: lf); sub-lateral field developed and sclerous, with the inner margin waved (Fig. <xref ref-type="fig" rid="F5">45</xref>: slf); median field with symmetric goblet-shaped process, apical margin in middle concave (median dorsal process) (Fig. <xref ref-type="fig" rid="F5">45</xref>: mdp); distal parts bent at obtuse angled in dorsal view (posterior ventral lobes) (Fig. <xref ref-type="fig" rid="F5">45</xref>: pvd). Hind margin of sternite VII obviously convex in medial area in ventral view (Figs <xref ref-type="fig" rid="F5">42</xref>, <xref ref-type="fig" rid="F5">48</xref>).</p></tp:treatment-sec><tp:treatment-sec sec-type="distribution" id="SECID0EMUAG"><title>Distribution.</title><p>China (Hainan).</p></tp:treatment-sec><tp:treatment-sec sec-type="etymology" id="SECID0ERUAG"><title>Etymology.</title><p>The species name is derived from a combination of the prefix “tri-” and Latin noun “hamulata”, referring to the phallobase and aedeagus with three variously hooked processes.</p></tp:treatment-sec><tp:treatment-sec sec-type="host" id="SECID0EWUAG"><title>Host plant.</title><p>Unknown.</p></tp:treatment-sec><tp:treatment-sec><!--Section generated to contain objects referenced in tp:taxon-treatment.--><fig id="F4" position="float" orientation="portrait"><object-id xmlns:xlink="http://www.w3.org/1999/xlink" content-type="doi" xlink:type="simple">10.3897/zookeys.956.47784.figures28-39</object-id><object-id xmlns:xlink="http://www.w3.org/1999/xlink" content-type="arpha" xlink:type="simple">06500176-8848-5F71-AFDD-D30748E0F772</object-id><label>Figures 28–39.</label><caption><p><italic><tp:taxon-name><tp:taxon-name-part taxon-name-part-type="genus" reg="Tetrichina">Tetrichina</tp:taxon-name-part> <tp:taxon-name-part taxon-name-part-type="species" reg="trihamulata">trihamulata</tp:taxon-name-part></tp:taxon-name></italic> Chang &amp; Chen, sp. nov. <bold>28</bold> adult, dorsal view <bold>29</bold> same, lateral view <bold>30</bold> head and thorax, dorsal view <bold>31</bold> same, lateral view <bold>32</bold> head, ventral view <bold>33</bold> forewing <bold>34</bold> hindwing <bold>35</bold> male genitalia, lateral view <bold>36</bold> male anal segment, dorsal view <bold>37</bold> capitulum of genital styles, posterior view <bold>38</bold> aedeagus and phallobase, lateral view <bold>39</bold> same, ventral view. Scale bars: 0.5 mm. Abbreviations: a–obvious triangular prominence, b–unobvious triangular prominence, c–lobed process, d–bidirectional hooked process, e–irregularly quadrangular prominence, f–lobe-like process, g–long hooked process.</p></caption><graphic xmlns:xlink="http://www.w3.org/1999/xlink" xlink:href="zookeys-956-031-g004.jpg" position="float" orientation="portrait" xlink:type="simple" id="oo_439975.jpg"><uri content-type="original_file" xlink:type="simple">https://binary.pensoft.net/fig/439975</uri></graphic></fig><fig id="F5" position="float" orientation="portrait"><object-id xmlns:xlink="http://www.w3.org/1999/xlink" content-type="doi" xlink:type="simple">10.3897/zookeys.956.47784.figures40-48</object-id><object-id xmlns:xlink="http://www.w3.org/1999/xlink" content-type="arpha" xlink:type="simple">570F0E57-645E-5C41-A71A-308529C3D825</object-id><label>Figures 40–48.</label><caption><p><italic><tp:taxon-name><tp:taxon-name-part taxon-name-part-type="genus" reg="Tetrichina">Tetrichina</tp:taxon-name-part> <tp:taxon-name-part taxon-name-part-type="species" reg="trihamulata">trihamulata</tp:taxon-name-part></tp:taxon-name></italic> Chang &amp; Chen, sp. nov. <bold>40</bold> female genitalia, dorsal view; <bold>41</bold> same, lateral view <bold>42</bold> same, ventral view <bold>43</bold> female anal segment, dorsal view <bold>44</bold> anterior connective lamina of gonapophyses VIII, lateral view <bold>45</bold> posterior connective lamina of gonapophyses IX, dorsal view <bold>46</bold> same, lateral view <bold>47</bold> gonoplacs, lateral view <bold>48</bold> sternite VII, ventral view. Scale bars: 0.5 mm. Abbreviations: lf–lateral field of posterior connective lamina of gonapophyses IX; slf–sublateral field of posterior connective lamina of gonapophyses IX; mdp–medial dorsal process; pvd–posterior ventral lobes.</p></caption><graphic xmlns:xlink="http://www.w3.org/1999/xlink" xlink:href="zookeys-956-031-g005.jpg" position="float" orientation="portrait" xlink:type="simple" id="oo_439976.jpg"><uri content-type="original_file" xlink:type="simple">https://binary.pensoft.net/fig/439976</uri></graphic></fig></tp:treatment-sec><ref-list><ref id="B16"><mixed-citation xmlns:xlink="http://www.w3.org/1999/xlink" xlink:type="simple"><person-group><name name-style="western"><surname>Meng</surname><given-names>R</given-names></name><name name-style="western"><surname>Wang</surname><given-names>YL</given-names></name></person-group> (<year>2016</year>) <article-title>Descriptions of new species of the genera <italic><tp:taxon-name><tp:taxon-name-part taxon-name-part-type="genus">Sarima</tp:taxon-name-part></tp:taxon-name></italic> Melichar and <italic><tp:taxon-name><tp:taxon-name-part taxon-name-part-type="genus">Sarimodes</tp:taxon-name-part></tp:taxon-name></italic> Matsumura from southern China (<tp:taxon-name><tp:taxon-name-part taxon-name-part-type="order">Hemiptera</tp:taxon-name-part></tp:taxon-name>, <tp:taxon-name><tp:taxon-name-part taxon-name-part-type="infraorder">Fulgoromorpha</tp:taxon-name-part></tp:taxon-name>, <tp:taxon-name><tp:taxon-name-part taxon-name-part-type="family">Issidae</tp:taxon-name-part></tp:taxon-name>).</article-title><source>ZooKeys</source><volume>557</volume>: <fpage>93</fpage>–<lpage>109</lpage>. <ext-link xlink:type="simple" ext-link-type="doi" xlink:href="10.3897/zookeys.557.6166">https://doi.org/10.3897/zookeys.557.6166</ext-link></mixed-citation></ref></ref-list></tp:taxon-treatment>
